# Supplementary material for: Integrated Metabolomic and Transcriptomic Analysis Reveals the Molecular Regulatory Mechanism of Gamma-Aminobutyric Acid Accumulation in White Quinoa (Chenopodium quinoa Willd.) in Response to Dark and Ultrasound Stress
Source: Foods. 2025 Mar 28;14(7):1186. doi: 10.3390/foods14071186 (PMC11988790; doi:10.3390/foods14071186)
Supplement: Supplementary file 1 [file foods-14-01186-s001.zip]

Archive with 1 entries (1 files):
- revised-foods-3528854-supporting information.pdf
